# Supplementary material for: Systemic Biomarkers and Unique Pathways in Different Phenotypes of Heart Failure with Preserved Ejection Fraction
Source: Biomolecules. 2022 Oct 4;12(10):1419. doi: 10.3390/biom12101419 (PMC9599828; doi:10.3390/biom12101419)
Supplement: Supplementary file 1 [file biomolecules-12-01419-s001.zip]

Archive with 8 entries (8 files):
- Supplementary Figure S1.pdf
- Supplementary Table S1.xlsx
- Supplementary Table S2.xlsx
- Supplementary Table S3.xlsx
- Supplementary Table S4.xlsx
- Supplementary Table S5.xlsx
- Supplementary Table S6.xlsx
- Supplementary Table S7.xlsx
