# Supplementary material for: Systemic Biomarkers and Unique Pathways in Different Phenotypes of Heart Failure with Preserved Ejection Fraction
Source: Biomolecules. 2022 Oct 4;12(10):1419. doi: 10.3390/biom12101419 (PMC9599828; doi:10.3390/biom12101419)
Supplement: Supplementary file 1 [file biomolecules-12-01419-s001.zip › Supplementary Table S3.xlsx]

## Sheet: Fig. 1d Chronic HFpEF vs HCM
Differentially expressed (DE) proteins in the plasma samples in chronic HFpEF vs HCM. Estimates were derived using a linear regression model adjusted for age, gender and diabetes, where n(chronic HFpEF) =9 and n(HCM) =14; P values were adjusted for multiple comparisons by the Benjamini-Hochberg method.
Protein ID	Log2(fold change)	Fold change	t	P value	BH-adjusted P value (FDR)	Significance
Immunoglobulin kappa variable 1-12	-2.42253	0.186529	-14.8377	2.3523e-13	6.42179e-11	TRUE
Immunoglobulin kappa variable 1-5	-1.3987	0.379271	-8.42781	1.58285e-08	2.16059e-06	TRUE
Apolipoprotein A-I	-1.03449	0.488188	-8.05088	3.53427e-08	3.21619e-06	TRUE
Immunoglobulin heavy constant gamma 3	2.21256	4.63496	7.56605	1.02124e-07	6.96995e-06	TRUE
Immunoglobulin heavy variable 1-18	-1.5523	0.340967	-6.91199	4.48911e-07	2.12992e-05	TRUE
Immunoglobulin kappa joining 1	-1.86031	0.275417	-6.89384	4.68114e-07	2.12992e-05	TRUE
Immunoglobulin kappa variable 1-37	-1.34345	0.394076	-6.17633	2.5314e-06	9.87247e-05	TRUE
Immunoglobulin heavy variable 3-72	-6.45052	0.011434	-6.08018	3.18831e-06	0.000108801	TRUE
Serum amyloid P-component	0.751991	1.68412	5.73665	7.32819e-06	0.000222288	TRUE
Immunoglobulin heavy variable 3-35 (non-functional) (Fragment)	-1.38863	0.381927	-5.56802	1.10721e-05	0.000302267	TRUE
Zinc finger CCCH domain-containing protein 3	-16.4919	1.08506e-05	-5.52631	1.22667e-05	0.000304436	TRUE
Immunoglobulin lambda-like polypeptide 1	-0.706007	0.613014	-5.46188	1.43745e-05	0.000327019	TRUE
Immunoglobulin heavy constant gamma 4	-1.61992	0.325353	-5.28743	2.21182e-05	0.000464482	TRUE
Immunoglobulin heavy variable 1-46	-2.09089	0.234736	-5.14296	3.16562e-05	0.000617296	TRUE
Monocyte differentiation antigen CD14	1.88857	3.70268	5.07321	3.76551e-05	0.000685323	TRUE
Complement C2	1.40516	2.64846	5.00731	4.43758e-05	0.000720327	TRUE
Immunoglobulin heavy variable 5-51	-1.87515	0.272599	-5.003	4.48555e-05	0.000720327	TRUE
Leucine-rich alpha-2-glycoprotein	0.675793	1.59747	4.7471	8.50327e-05	0.00128966	TRUE
Glutathione peroxidase	1.31939	2.4956	4.7022	9.5154e-05	0.00132236	TRUE
Immunoglobulin kappa variable 1D-8	-15.1869	2.68086e-05	-4.69504	9.68765e-05	0.00132236	TRUE
Brefeldin A-inhibited guanine nucleotide-exchange protein 3	12.5347	5933.69	4.65703	0.000106555	0.00138522	TRUE
Transmembrane channel-like protein	-3.06119	0.119809	-4.61897	0.000117224	0.00145464	TRUE
Apolipoprotein A-IV	-1.20083	0.435026	-4.59944	0.000123105	0.0014612	TRUE
SET and MYND domain-containing protein 4	-1.40483	0.377663	-4.54958	0.000139497	0.00158678	TRUE
C4b-binding protein beta chain	0.675718	1.59739	4.39268	0.000206758	0.0022578	TRUE
Immunoglobulin lambda variable 1-47	-1.22061	0.429101	-4.35146	0.000229272	0.00240736	TRUE
Immunoglobulin lambda variable 1-51	-1.3451	0.393627	-4.30895	0.000255054	0.00249577	TRUE
Kininogen-1	0.415234	1.33352	4.29705	0.000262777	0.00249577	TRUE
Alpha-1-antitrypsin	-1.28125	0.41144	-4.29351	0.000265118	0.00249577	TRUE
Apolipoprotein C-I	-1.24906	0.420722	-4.22965	0.000311127	0.00283126	TRUE
Complement component C6	0.506632	1.42073	4.11958	0.000409816	0.00360903	TRUE
Iodotyrosine deiodinase 1	-1.0851	0.47136	-4.02303	0.00052165	0.00421627	TRUE
Immunoglobulin heavy variable 2-26	-1.4292	0.371337	-4.02224	0.000522672	0.00421627	TRUE
Fibrinogen beta chain	0.447398	1.36358	4.02038	0.000525104	0.00421627	TRUE
Complement component C8 gamma chain	0.771325	1.70684	4.00834	0.000541128	0.0042208	TRUE
Apolipoprotein D	-0.942169	0.52045	-3.94233	0.000637961	0.00481115	TRUE
Alpha-1-antichymotrypsin	0.536629	1.45058	3.9233	0.000668928	0.00481115	TRUE
Complement factor H-related protein 1	1.14119	2.20563	3.90193	0.000705469	0.00481115	TRUE
Vitronectin	0.380429	1.30173	3.8985	0.000711531	0.00481115	TRUE
Glycerol kinase 3	17.2409	154892	3.89415	0.000719266	0.00481115	TRUE
Immunoglobulin kappa variable 3D-20	-0.894921	0.537777	-3.89232	0.000722554	0.00481115	TRUE
Gelsolin	-0.569561	0.673822	-3.79785	0.000913694	0.0057316	TRUE
Lumican	-0.763347	0.589128	-3.79343	0.000923775	0.0057316	TRUE
Immunoglobulin kappa joining 4 (Fragment)	-2.1576	0.224129	-3.78039	0.000954116	0.0057883	TRUE
Serum amyloid A-1 protein	7.82331	226.491	3.65948	0.00128668	0.00747371	TRUE
Immunoglobulin heavy variable 3-13	-1.86015	0.275447	-3.62308	0.00140747	0.00800501	TRUE
Keratin type II cytoskeletal 2 epidermal	-9.77536	0.0011411	-3.44915	0.00215603	0.0120122	FALSE
Apolipoprotein L1	-1.70193	0.307375	-3.4289	0.00226514	0.0123677	FALSE
Coagulation factor XII	0.934533	1.91127	3.39727	0.00244648	0.0129003	FALSE
Phenylalanine-4-hydroxylase	6.14673	70.8515	3.39547	0.0024572	0.0129003	FALSE
Immunoglobulin heavy variable 1/OR15-1 (non-functional) (Fragment)	2.11785	4.34047	3.38262	0.00253518	0.0130586	FALSE
Glutamine and serine-rich protein 1 (Fragment)	-2.00084	0.249854	-3.2938	0.00314387	0.015894	FALSE
Coagulation factor XIII A chain	-1.24684	0.42137	-3.28072	0.00324477	0.0161058	FALSE
Hemoglobin subunit beta	1.05123	2.07229	3.26683	0.00335527	0.0163569	FALSE
Actin cytoplasmic 1	1.80986	3.50609	3.25346	0.00346514	0.0165962	FALSE
Immunoglobulin kappa variable 2-30	1.34851	2.54649	3.24579	0.00352967	0.0166138	FALSE
Apolipoprotein A-II	-1.23227	0.425647	-3.23569	0.00361653	0.0166853	FALSE
Immunoglobulin lambda variable 3-9	-1.98023	0.25345	-3.22991	0.00366711	0.0166853	FALSE
Alpha-1-acid glycoprotein 2	0.483465	1.3981	3.22095	0.0037469	0.0167689	FALSE
Immunoglobulin kappa variable 6-21	-1.99691	0.250536	-3.16083	0.00432753	0.0190551	FALSE
A-kinase anchor protein 13	-1.70585	0.30654	-3.10947	0.00489154	0.0211967	FALSE
Integrator complex subunit 10	-1.42358	0.372785	-3.09532	0.00505894	0.0214752	FALSE
Haptoglobin-related protein	0.684146	1.60675	3.09083	0.00511313	0.0214752	FALSE
Immunoglobulin kappa variable 1D-42 (Fragment)	-1.61076	0.327426	-3.08392	0.0051978	0.0215	FALSE
Immunoglobulin kappa variable 4-1	-0.536196	0.689587	-3.03221	0.00587503	0.0239386	FALSE
Hemoglobin subunit alpha	0.869229	1.82669	2.9915	0.00646707	0.0259634	FALSE
Immunoglobulin lambda variable 3-21	-1.88381	0.270966	-2.96111	0.00694573	0.0274809	FALSE
Immunoglobulin kappa variable 1-6	-1.06291	0.478666	-2.9391	0.00731341	0.0281351	FALSE
Beta-2-glycoprotein 1	-0.507456	0.703462	-2.93888	0.00731719	0.0281351	FALSE
Complement C1q subcomponent subunit A	-0.388954	0.763683	-2.91885	0.00766798	0.0290108	FALSE
CD5 antigen-like	-0.692725	0.618684	-2.91388	0.00775745	0.0290108	FALSE
Hyaluronan-binding protein 2	-0.758855	0.590965	-2.89551	0.00809712	0.0298337	FALSE
Immunoglobulin kappa variable 1/OR2-108 (non-functional) (Fragment)	-0.951819	0.51698	-2.89029	0.00819608	0.0298337	FALSE
Coagulation factor V	0.786354	1.72471	2.87982	0.00839838	0.0301678	FALSE
Phosphatidylinositol-glycan-specific phospholipase D	-0.829788	0.562612	-2.84102	0.00918955	0.032283	FALSE
Tetranectin	-0.988157	0.504121	-2.83942	0.00922373	0.032283	FALSE
Carbonic anhydrase 1	1.50395	2.83617	2.81694	0.00971583	0.033575	FALSE
Galectin-3-binding protein	0.939079	1.9173	2.7967	0.0101801	0.0342619	FALSE
Complement component C9	0.565733	1.48014	2.79507	0.0102185	0.0342619	FALSE
Immunoglobulin heavy variable 3-7	-0.664334	0.63098	-2.79189	0.0102935	0.0342619	FALSE
Immunoglobulin heavy constant gamma 1	-0.491155	0.711455	-2.78383	0.0104862	0.0342619	FALSE
Immunoglobulin heavy variable 4-4	-2.80113	0.143475	-2.77553	0.0106881	0.0342619	FALSE
Keratin type II cytoskeletal 1	-3.15449	0.112306	-2.77193	0.010777	0.0342619	FALSE
C-reactive protein	4.88238	29.4947	2.77128	0.0107931	0.0342619	FALSE
Immunoglobulin heavy variable 1-8	-3.32397	0.0998585	-2.70633	0.0125214	0.0392576	FALSE
Hemopexin	0.382328	1.30344	2.70169	0.0126545	0.0392576	FALSE
C4b-binding protein alpha chain	0.508198	1.42227	2.691	0.0129659	0.0397717	FALSE
Vitamin D-binding protein	0.300195	1.23131	2.67985	0.0132983	0.0403383	FALSE
Protein S100-A8	2.82929	7.10726	2.66947	0.0136152	0.0408455	FALSE
Complement component C8 beta chain	0.435471	1.35235	2.64577	0.0143654	0.0426277	FALSE
Centrosomal protein of 164 kDa	1.13202	2.19165	2.62173	0.0151657	0.0445186	FALSE
Carboxypeptidase N catalytic chain	0.414983	1.33328	2.57288	0.0169225	0.0491473	FALSE
Alpha-1-acid glycoprotein 1	0.647768	1.56674	2.53813	0.0182859	0.0525479	FALSE
Sorting nexin-14	-2.74154	0.149525	-2.45816	0.0218219	0.0619563	FALSE
Corticosteroid-binding globulin	-0.565634	0.675659	-2.45418	0.0220138	0.0619563	FALSE
Fibulin-1	-0.842018	0.557863	-2.43554	0.0229313	0.0638802	FALSE
Immunoglobulin heavy variable 3-66	1.29576	2.45507	2.38491	0.0256069	0.0699242	FALSE
Immunoglobulin heavy joining 2 (Fragment)	0.795728	1.73595	2.38479	0.0256133	0.0699242	FALSE
Biotinidase	-0.697688	0.61656	-2.35109	0.027551	0.0744695	FALSE
Immunoglobulin lambda-like polypeptide 5	-0.445916	0.734118	-2.31597	0.0297126	0.0795248	FALSE
Immunoglobulin lambda variable 3-19	-1.11726	0.460967	-2.28512	0.0317379	0.0841208	FALSE
Sex hormone-binding globulin	1.47068	2.77152	2.24015	0.0349171	0.0915195	FALSE
Immunoglobulin heavy constant delta	-6.22383	0.0133796	-2.23634	0.0351998	0.0915195	FALSE
APOC4-APOC2 readthrough (NMD candidate)	-0.611588	0.654476	-2.2317	0.0355459	0.0915476	FALSE
Immunoglobulin kappa variable 3-11	-0.412293	0.751428	-2.22712	0.0358909	0.0915721	FALSE
Fibronectin	-1.07291	0.47536	-2.20612	0.0375128	0.094824	FALSE
Complement C1r subcomponent	0.306346	1.23657	2.19162	0.0386704	0.0955214	FALSE
Complement C1r subcomponent	0.306346	1.23657	2.19162	0.0386704	0.0955214	FALSE
Complement C1q subcomponent subunit C	0.304143	1.23468	2.18955	0.0388384	0.0955214	FALSE
Vitamin K-dependent protein C	0.67436	1.59589	2.17853	0.0397443	0.0961379	FALSE
Clusterin	-0.301243	0.811553	-2.17794	0.0397933	0.0961379	FALSE
Cholesteryl ester transfer protein	-0.829329	0.562791	-2.16629	0.0407714	0.0973167	FALSE
Properdin	1.97922	3.9428	2.16368	0.0409942	0.0973167	FALSE
Plasma protease C1 inhibitor	0.260937	1.19826	2.1518	0.0420197	0.0988911	FALSE
Immunoglobulin heavy variable 1-3	-1.82045	0.283134	-2.1098	0.0458321	0.106547	FALSE
Cholinesterase	0.773661	1.7096	2.10746	0.0460532	0.106547	FALSE
Plasma kallikrein	-0.30981	0.806748	-2.09729	0.0470266	0.107885	FALSE
Prothrombin	0.285189	1.21857	2.08748	0.0479827	0.109161	FALSE
Immunoglobulin heavy variable 3-9	-13.4096	9.19e-05	-2.08234	0.0484897	0.109402	FALSE
Serum amyloid A-2 protein	12.5969	6195.2	2.02815	0.0541429	0.121156	FALSE
Immunoglobulin heavy variable 3-64D	-1.18522	0.439757	-1.98002	0.0596468	0.132387	FALSE
Serum albumin (Fragment)	12.4865	5738.58	1.95626	0.0625418	0.137693	FALSE
Immunoglobulin heavy variable 3-15	-0.852233	0.553927	-1.92286	0.066821	0.14449	FALSE
Attractin	-0.33769	0.791307	-1.92166	0.0669787	0.14449	FALSE
Immunoglobulin kappa variable 1-13	2.63595	6.21583	1.91951	0.0672635	0.14449	FALSE
Keratin type I cytoskeletal 10	-1.65914	0.316628	-1.91588	0.0677463	0.14449	FALSE
CD44 antigen	1.09462	2.13557	1.91015	0.0685146	0.144996	FALSE
Alpha-2-HS-glycoprotein	-0.329756	0.795671	-1.8848	0.0720069	0.151215	FALSE
Immunoglobulin kappa variable 1-9	-4.20308	0.0542936	-1.8771	0.0730982	0.152334	FALSE
Immunoglobulin kappa variable 1-16	-1.17374	0.443272	-1.85454	0.0763787	0.157965	FALSE
Complement factor H	0.161221	1.11823	1.83638	0.0791107	0.162385	FALSE
Angiotensinogen	0.329555	1.25663	1.81211	0.0828952	0.168845	FALSE
Complement factor H-related protein 3	5.67857	51.2177	1.80835	0.083495	0.168845	FALSE
Immunoglobulin heavy constant alpha 1	-0.363419	0.77732	-1.76836	0.0901118	0.180473	FALSE
Immunoglobulin lambda variable 2-8	-0.799265	0.574642	-1.7657	0.0905668	0.180473	FALSE
Inter-alpha-trypsin inhibitor heavy chain H4	-0.625254	0.648305	-1.70119	0.102235	0.199035	FALSE
Immunoglobulin lambda variable 1-36	-2.10924	0.23177	-1.69954	0.10255	0.199035	FALSE
Immunoglobulin heavy variable 3/OR16-12 (non-functional) (Fragment)	-0.535621	0.689862	-1.69951	0.102556	0.199035	FALSE
Platelet basic protein	1.44363	2.72004	1.69824	0.102798	0.199035	FALSE
Immunoglobulin heavy variable 3-73	-0.796586	0.57571	-1.6754	0.107243	0.206179	FALSE
Inter-alpha-trypsin inhibitor heavy chain H2 OS=Homo sapiens OX=9606 GN=ITIH2 PE=1 SV=2	0.185152	1.13694	1.66615	0.109091	0.208264	FALSE
Uncharacterized protein (Fragment)	-0.648667	0.63787	-1.66075	0.110181	0.208885	FALSE
Immunoglobulin heavy variable 3/OR15-7 (pseudogene)	-0.887835	0.540424	-1.64297	0.113836	0.214326	FALSE
Immunoglobulin heavy variable 3-64	-0.775473	0.584197	-1.62779	0.117035	0.21884	FALSE
Complement factor B (Fragment)	-10.0524	0.000941713	-1.62378	0.117893	0.218944	FALSE
Insulin-like growth factor-binding protein complex acid labile subunit	-0.475156	0.719389	-1.61244	0.120349	0.221995	FALSE
Immunoglobulin heavy variable 3-38 (non-functional) (Fragment)	-8.06603	0.00373149	-1.59604	0.123973	0.227146	FALSE
Protein AMBP	0.309514	1.23929	1.5754	0.128663	0.234167	FALSE
Immunoglobulin kappa variable 1D-17	6.35181	81.6745	1.54433	0.136002	0.245884	FALSE
Immunoglobulin kappa variable 6D-21	1.73931	3.33875	1.52393	0.141004	0.25325	FALSE
Pregnancy zone protein	2.50991	5.69584	1.49948	0.147195	0.262033	FALSE
Histidine-rich glycoprotein	-0.303554	0.810254	-1.49709	0.147814	0.262033	FALSE
Immunoglobulin kappa variable 3-20	-0.301325	0.811507	-1.44044	0.163063	0.286613	FALSE
Inter-alpha-trypsin inhibitor heavy chain H3	0.37241	1.29451	1.43789	0.163779	0.286613	FALSE
Protein Z-dependent protease inhibitor	0.617595	1.53431	1.43055	0.165853	0.288394	FALSE
Keratin type I cytoskeletal 9	-3.93582	0.0653431	-1.40477	0.173298	0.298862	FALSE
Ceruloplasmin	0.458325	1.37395	1.40075	0.174483	0.298862	FALSE
Complement factor H-related protein 4	6.03778	65.6983	1.39848	0.175157	0.298862	FALSE
Apolipoprotein C-III	-0.367174	0.775299	-1.38049	0.180555	0.306159	FALSE
Immunoglobulin kappa variable 2-24	-0.522224	0.696297	-1.36489	0.185342	0.312336	FALSE
Beta-2-microglobulin	-0.465272	0.724334	-1.34102	0.192858	0.323007	FALSE
Complement C1s subcomponent	0.17417	1.12831	1.31626	0.200905	0.334433	FALSE
Sulfhydryl oxidase 1	4.30614	19.7823	1.27003	0.216629	0.358422	FALSE
Mannan-binding lectin serine protease 2	3.47934	11.1529	1.2562	0.221508	0.362165	FALSE
Immunoglobulin lambda variable 8-61	-1.03661	0.487472	-1.25546	0.221773	0.362165	FALSE
Thyroxine-binding globulin	-0.151127	0.900547	-1.25239	0.222871	0.362165	FALSE
Hemoglobin subunit delta	-1.01468	0.494939	-1.22174	0.234039	0.377452	FALSE
Extracellular matrix protein 1	2.10403	4.29908	1.21904	0.235044	0.377452	FALSE
Phospholipid transfer protein	-0.546502	0.684678	-1.20189	0.241495	0.385544	FALSE
Immunoglobulin lambda variable 7-43	0.550324	1.46441	1.19329	0.244783	0.386866	FALSE
Alpha-1-antitrypsin	-1.66521	0.315299	-1.19231	0.245157	0.386866	FALSE
Serum albumin	-0.133794	0.911431	-1.1861	0.247554	0.388404	FALSE
N-acetylmuramoyl-L-alanine amidase	0.1232	1.08915	1.16258	0.256787	0.399274	FALSE
Haptoglobin	0.639119	1.55738	1.15869	0.258338	0.399274	FALSE
Complement factor H-related protein 2	0.629635	1.54717	1.15736	0.25887	0.399274	FALSE
Immunoglobulin heavy variable 3-53	-1.00687	0.497626	-1.13923	0.266201	0.408274	FALSE
Glycoprotein Ib (Platelet) alpha polypeptide	1.01458	2.02031	1.12	0.27414	0.415779	FALSE
Platelet glycoprotein Ib alpha chain	1.01458	2.02031	1.12	0.27414	0.415779	FALSE
Apolipoprotein M	0.184696	1.13658	1.11567	0.275953	0.416216	FALSE
Fibulin-1	-0.312492	0.80525	-1.0921	0.285968	0.428952	FALSE
Immunoglobulin kappa variable 2D-28	0.571635	1.48621	1.08622	0.288505	0.430392	FALSE
Alpha-2-macroglobulin	0.343765	1.26906	1.04953	0.304715	0.452104	FALSE
Coagulation factor X	-0.153291	0.899197	-1.03409	0.311723	0.460002	FALSE
Apolipoprotein C-IV	0.470578	1.38566	1.02813	0.314457	0.461541	FALSE
Inter-alpha-trypsin inhibitor heavy chain H1	-0.157888	0.896336	-1.01072	0.322545	0.470881	FALSE
Apolipoprotein E	-0.217397	0.860116	-1.00569	0.324911	0.471812	FALSE
Sickle tail protein homolog	-1.20992	0.432292	-0.993004	0.330923	0.477999	FALSE
Complement component C7	0.322356	1.25037	0.951715	0.351024	0.504365	FALSE
Selenoprotein P	0.198445	1.14746	0.941975	0.355883	0.508671	FALSE
Complement factor I	0.147391	1.10756	0.930435	0.361699	0.512481	FALSE
Hepatocyte growth factor activator	0.271484	1.20705	0.929243	0.362304	0.512481	FALSE
Lymphatic vessel endothelial hyaluronic acid receptor 1	4.16323	17.9167	0.897531	0.378629	0.531424	FALSE
von Willebrand factor	-0.459973	0.727	-0.895695	0.379589	0.531424	FALSE
Complement component C8 alpha chain	0.0979049	1.07022	0.883483	0.386013	0.537661	FALSE
Immunoglobulin lambda variable 6-57	-0.232972	0.85088	-0.862968	0.396963	0.550106	FALSE
SAA2-SAA4 readthrough	0.213716	1.15967	0.824692	0.417921	0.574481	FALSE
Ficolin-3	-0.214991	0.861551	-0.823183	0.418761	0.574481	FALSE
Carboxypeptidase N subunit 2	-0.147595	0.902754	-0.812433	0.424778	0.579821	FALSE
IgGFc-binding protein	0.373285	1.2953	0.80834	0.427082	0.580067	FALSE
Mannan-binding lectin serine protease 1	0.44508	1.36139	0.787217	0.4391	0.593282	FALSE
Coagulation factor XIII B chain	0.317245	1.24595	0.781568	0.442349	0.593282	FALSE
Immunoglobulin kappa variable 1D-16	-2.09148	0.234639	-0.779865	0.443331	0.593282	FALSE
Immunoglobulin kappa variable 3/OR2-268 (non-functional) (Fragment)	-0.621008	0.650217	-0.77065	0.448669	0.594595	FALSE
Immunoglobulin kappa variable 3D-7	-0.621008	0.650217	-0.77065	0.448669	0.594595	FALSE
Apolipoprotein B-100	-0.209637	0.864755	-0.751869	0.459668	0.603213	FALSE
Cystatin-C	-0.262572	0.8336	-0.748184	0.461845	0.603213	FALSE
Immunoglobulin lambda variable 1-44	-2.31821	0.200516	-0.745368	0.463512	0.603213	FALSE
Zinc-alpha-2-glycoprotein	0.17077	1.12566	0.743536	0.4646	0.603213	FALSE
Fetuin-B	-0.256088	0.837355	-0.740809	0.46622	0.603213	FALSE
Cytoplasmic dynein 1 heavy chain 1	0.660542	1.58068	0.695692	0.493512	0.635513	FALSE
Lipopolysaccharide-binding protein	0.143464	1.10455	0.679081	0.503786	0.645697	FALSE
Proteoglycan 4	-0.455854	0.729078	-0.636079	0.530933	0.677311	FALSE
Secreted phosphoprotein 24	0.307882	1.23789	0.61035	0.547546	0.695256	FALSE
Immunoglobulin lambda variable 3-10	0.657251	1.57707	0.60055	0.553945	0.697057	FALSE
Fibrinogen gamma chain	0.0747263	1.05316	0.600358	0.554071	0.697057	FALSE
Immunoglobulin lambda joining 3 (Fragment)	-0.339376	0.790383	-0.581697	0.566364	0.709254	FALSE
Transthyretin OS=Homo sapiens	0.159273	1.11672	0.576207	0.570008	0.710317	FALSE
Immunoglobulin lambda variable 2-18	-0.291608	0.816991	-0.572587	0.572416	0.710317	FALSE
Immunoglobulin heavy constant gamma 2	0.156694	1.11473	0.563808	0.578279	0.711427	FALSE
Immunoglobulin kappa variable 3D-15	0.194674	1.14447	0.558957	0.581532	0.711427	FALSE
Afamin	-0.11348	0.924356	-0.556321	0.583302	0.711427	FALSE
Immunoglobulin lambda variable 3-27	-1.8445	0.278451	-0.555678	0.583735	0.711427	FALSE
Lysozyme C	0.231208	1.17382	0.546142	0.590167	0.716069	FALSE
Immunoglobulin heavy variable 1-24	0.488457	1.40294	0.541902	0.593038	0.716369	FALSE
Immunoglobulin kappa constant	0.144812	1.10559	0.518373	0.609093	0.732521	FALSE
Serotransferrin	-0.0688479	0.953399	-0.510644	0.614411	0.735676	FALSE
Alpha-1B-glycoprotein	0.114574	1.08266	0.488458	0.629797	0.750806	FALSE
Retinol-binding protein	-0.0812789	0.945219	-0.445903	0.659789	0.774661	FALSE
Immunoglobulin kappa variable 2-29	-1.74348	0.298648	-0.444852	0.660538	0.774661	FALSE
Coagulation factor IX	0.156839	1.11484	0.442631	0.66212	0.774661	FALSE
Apolipoprotein(a)	-0.582428	0.667839	-0.441096	0.663215	0.774661	FALSE
Immunoglobulin heavy variable 5-10-1	-0.565887	0.67554	-0.440003	0.663995	0.774661	FALSE
Platelet factor 4	0.313957	1.24311	0.425475	0.6744	0.780691	FALSE
Kallistatin	-0.0836241	0.943684	-0.424803	0.674883	0.780691	FALSE
Immunoglobulin kappa variable 1-33	0.171373	1.12613	0.414428	0.682356	0.786005	FALSE
Immunoglobulin heavy variable 1-2	-0.815517	0.568205	-0.407828	0.687128	0.788176	FALSE
Immunoglobulin J chain	-0.171544	0.887892	-0.363294	0.719665	0.813173	FALSE
Vitamin K-dependent protein S	-0.0823013	0.94455	-0.361708	0.720835	0.813173	FALSE
Protein S isoform 2 (Fragment)	-0.0823013	0.94455	-0.361708	0.720835	0.813173	FALSE
Vitamin K-dependent protein S	-0.0823013	0.94455	-0.361708	0.720835	0.813173	FALSE
Immunoglobulin heavy variable 6-1	0.224733	1.16856	0.355231	0.725616	0.815198	FALSE
Carboxypeptidase B2	-0.0787872	0.946853	-0.349622	0.729767	0.816447	FALSE
Complement C4-B	2.53455	5.79394	0.345654	0.732708	0.816447	FALSE
Antithrombin-III	-0.0478919	0.967349	-0.331108	0.743526	0.825133	FALSE
Complement C3	0.0424747	1.02988	0.316849	0.754184	0.833572	FALSE
Beta-Ala-His dipeptidase OS=Homo sapiens OX=9606 GN=CNDP1 PE=1 SV=4	0.101366	1.07279	0.291164	0.773506	0.85148	FALSE
Immunoglobulin lambda variable 2-11	0.0888952	1.06356	0.266719	0.792035	0.866469	FALSE
Immunoglobulin kappa variable 2D-29	0.61936	1.53619	0.257037	0.799409	0.866469	FALSE
Sialic acid-binding Ig-like lectin 16	1.18214	2.26914	0.249019	0.805531	0.866469	FALSE
Fibrinogen alpha chain	-0.038554	0.97363	-0.24771	0.806532	0.866469	FALSE
Immunoglobulin heavy variable 3-49	-0.148648	0.902095	-0.244228	0.809195	0.866469	FALSE
Immunoglobulin heavy constant mu	-0.136451	0.909754	-0.24296	0.810165	0.866469	FALSE
Complement C1q subcomponent subunit B	-0.036948	0.974715	-0.240066	0.812381	0.866469	FALSE
Immunoglobulin heavy variable 2-70D	-0.180383	0.882469	-0.239894	0.812514	0.866469	FALSE
Serum paraoxonase/arylesterase 1	0.0533755	1.03769	0.226466	0.822817	0.869157	FALSE
Plasminogen	0.0211705	1.01478	0.223397	0.825176	0.869157	FALSE
Heparin cofactor 2	-0.0477098	0.967471	-0.223174	0.825347	0.869157	FALSE
Extracellular superoxide dismutase [Cu-Zn]	1.37397	2.59183	0.220027	0.827769	0.869157	FALSE
Complement C5	-0.0321091	0.97799	-0.192998	0.848635	0.886741	FALSE
Immunoglobulin kappa variable 3-7 (non-functional) (Fragment)	0.0625164	1.04429	0.18993	0.851011	0.886741	FALSE
Immunoglobulin heavy variable 7-81 (non-functional) (Fragment)	-0.568526	0.674306	-0.179201	0.859331	0.892005	FALSE
Hepatocyte growth factor-like protein	-0.420121	0.747362	-0.146989	0.884407	0.911106	FALSE
Putative macrophage stimulating 1-like protein	-0.420121	0.747362	-0.146989	0.884407	0.911106	FALSE
Transforming growth factor-beta-induced protein ig-h3	-0.0454983	0.968955	-0.1252	0.901441	0.922113	FALSE
Dopamine beta-hydroxylase	-0.488048	0.712989	-0.124681	0.901847	0.922113	FALSE
cDNA FLJ55673 highly similar to Complement factor B	0.0205148	1.01432	0.11688	0.907958	0.924898	FALSE
Complement factor D	-0.0241502	0.9834	-0.0989021	0.922063	0.935774	FALSE
Thrombospondin-1	-0.580955	0.668521	-0.0899728	0.929079	0.938362	FALSE
Vitamin K-dependent protein Z	-0.0638547	0.956704	-0.0869092	0.931487	0.938362	FALSE
Immunoglobulin kappa joining 3 (Fragment)	0.00570177	1.00396	0.0184513	0.985436	0.988882	FALSE
Immunoglobulin heavy variable 3/OR16-13 (non-functional) (Fragment)	0.0830071	1.05922	0.0140856	0.988882	0.988882	FALSE
