# Supplementary material for: Systemic Biomarkers and Unique Pathways in Different Phenotypes of Heart Failure with Preserved Ejection Fraction
Source: Biomolecules. 2022 Oct 4;12(10):1419. doi: 10.3390/biom12101419 (PMC9599828; doi:10.3390/biom12101419)
Supplement: Supplementary file 1 [file biomolecules-12-01419-s001.zip › Supplementary Table S4.xlsx]

## Sheet: Fig. 1e Acute vs Chronic HFpEF
Differentially expressed (DE) proteins in the plasma samples in acute HFpEF vs chronic HFpEF. Estimates were derived using a linear regression model adjusted for age, gender and diabetes, where n(acute HFpEF) =8 and n(chronic HFpEF) =9; P values were adjusted for multiple comparisons by the Benjamini-Hochberg method.
Protein ID	Log2(fold change)	Fold change	t	P value	BH-adjusted P value (FDR)	Significance
Immunoglobulin kappa variable 1-12	1.60812	3.04855	9.79108	1.0119e-09	2.76248e-07	TRUE
Complement factor D	1.92062	3.78585	8.66013	9.73877e-09	1.32934e-06	TRUE
Immunoglobulin kappa variable 1-5	1.02499	2.03494	6.23227	2.21444e-06	0.000201514	TRUE
Immunoglobulin lambda-like polypeptide 1	0.738577	1.66853	5.82529	5.9053e-06	0.000403036	TRUE
Complement C1q subcomponent subunit A	0.751849	1.68395	5.51531	1.26029e-05	0.00068812	TRUE
Immunoglobulin heavy constant gamma 3	-1.64783	0.319119	-5.31366	2.07278e-05	0.000877794	TRUE
Immunoglobulin heavy constant gamma 1	0.914229	1.88456	5.28039	2.25075e-05	0.000877794	TRUE
Immunoglobulin kappa variable 1-37	1.09855	2.1414	4.91506	5.58654e-05	0.00190641	TRUE
Vitamin K-dependent protein C	-1.46799	0.361486	-4.81593	7.15766e-05	0.00199525	TRUE
Immunoglobulin kappa joining 1	1.38157	2.60552	4.80759	7.30859e-05	0.00199525	TRUE
Immunoglobulin kappa variable 3-11	0.841263	1.79162	4.6861	9.90705e-05	0.00245875	TRUE
Immunoglobulin lambda variable 1-51	1.42968	2.69387	4.63924	0.000111415	0.00253468	TRUE
Beta-2-microglobulin	1.55948	2.94747	4.58808	0.000126661	0.00265987	TRUE
Alpha-1-antitrypsin	1.32147	2.49921	4.53726	0.000143876	0.00280558	TRUE
Immunoglobulin heavy variable 3-35 (non-functional) (Fragment)	1.48408	2.79738	4.44971	0.000179202	0.00326148	TRUE
von Willebrand factor	2.19158	4.56804	4.3852	0.00021067	0.00353733	TRUE
Inter-alpha-trypsin inhibitor heavy chain H3	1.08264	2.11791	4.36743	0.000220274	0.00353733	TRUE
Immunoglobulin heavy variable 5-51	1.55303	2.93433	4.18773	0.000345564	0.00505078	TRUE
Plasminogen	-0.389185	0.763561	-4.1809	0.000351519	0.00505078	TRUE
Coagulation factor V	-1.15312	0.449653	-4.12455	0.000404755	0.00552491	TRUE
Leucine-rich alpha-2-glycoprotein	0.540875	1.45486	4.0582	0.000477782	0.00621117	TRUE
Immunoglobulin heavy variable 1-18	0.903298	1.87034	4.03419	0.00050731	0.00629526	TRUE
Hemopexin	-0.549022	0.683483	-3.90462	0.000700763	0.00808051	TRUE
Zinc finger CCCH domain-containing protein 3	12.6319	6347.28	3.89915	0.000710375	0.00808051	TRUE
Kininogen-1	-0.359906	0.779216	-3.70612	0.00114669	0.0125219	FALSE
Insulin-like growth factor-binding protein complex acid labile subunit	-1.07661	0.474143	-3.6398	0.00135068	0.0138777	FALSE
Immunoglobulin heavy variable 1-46	1.71939	3.29296	3.63329	0.00137252	0.0138777	FALSE
Complement C1q subcomponent subunit B	0.548659	1.46273	3.52442	0.00179352	0.0169398	FALSE
Apolipoprotein D	0.824762	1.77124	3.52307	0.00179947	0.0169398	FALSE
Immunoglobulin kappa variable 2D-29	-8.85257	0.00216327	-3.4749	0.00202462	0.018424	FALSE
Immunoglobulin lambda variable 1-47	0.941726	1.92082	3.36677	0.00263469	0.0232022	FALSE
Complement component C8 alpha chain	-0.365935	0.775966	-3.32966	0.00288273	0.0239129	FALSE
Immunoglobulin kappa variable 3D-20	0.749118	1.68076	3.32854	0.00289057	0.0239129	FALSE
Immunoglobulin heavy variable 3-66	-1.75838	0.29558	-3.26617	0.00336063	0.0269839	FALSE
Vitronectin	-0.333516	0.7936	-3.21471	0.00380346	0.029667	FALSE
C-reactive protein	4.07712	16.8785	3.1407	0.00454067	0.0344334	FALSE
Complement C1q subcomponent subunit C	0.434143	1.35111	3.11392	0.00484	0.0348867	FALSE
Immunoglobulin kappa variable 1/OR2-108 (non-functional) (Fragment)	1.03997	2.05618	3.11253	0.00485603	0.0348867	FALSE
Centrosomal protein of 164 kDa	-1.43519	0.369797	-3.0704	0.00536722	0.0364691	FALSE
Immunoglobulin kappa variable 1-16	-1.93407	0.26169	-3.0664	0.00541836	0.0364691	FALSE
Haptoglobin-related protein	-0.677657	0.62518	-3.06186	0.00547705	0.0364691	FALSE
Prothrombin	-0.405425	0.755014	-2.99755	0.00637556	0.0405541	FALSE
Uncharacterized protein (Fragment)	0.7182	1.64513	2.99675	0.00638764	0.0405541	FALSE
Immunoglobulin heavy joining 2 (Fragment)	-1.03962	0.486456	-2.94079	0.00728448	0.0451969	FALSE
Inter-alpha-trypsin inhibitor heavy chain H2 OS=Homo sapiens OX=9606 GN=ITIH2 PE=1 SV=2	-0.33032	0.79536	-2.92791	0.00750731	0.0455443	FALSE
Integrator complex subunit 10	1.36627	2.57803	2.89832	0.0080442	0.0459358	FALSE
Immunoglobulin kappa variable 1D-8	9.79091	885.844	2.89791	0.00805202	0.0459358	FALSE
Complement factor H	-0.244844	0.843907	-2.89441	0.00811792	0.0459358	FALSE
Immunoglobulin heavy constant gamma 4	0.923065	1.89614	2.88691	0.00826094	0.0459358	FALSE
Lipopolysaccharide-binding protein	0.553688	1.46783	2.87851	0.00842391	0.0459358	FALSE
Properdin	-3.0005	0.124957	-2.87054	0.00858142	0.0459358	FALSE
Complement factor H-related protein 2	1.96394	3.90125	2.84029	0.00920514	0.0465605	FALSE
Immunoglobulin kappa variable 3/OR2-268 (non-functional) (Fragment)	2.38688	5.23024	2.83661	0.0092839	0.0465605	FALSE
Immunoglobulin kappa variable 3D-7	2.38688	5.23024	2.83661	0.0092839	0.0465605	FALSE
Vitamin D-binding protein	-0.316244	0.803158	-2.82482	0.00954058	0.0465605	FALSE
Cystatin-C	0.9922	1.98922	2.81416	0.00977838	0.0465605	FALSE
Apolipoprotein C-IV	-1.32583	0.398921	-2.81256	0.00981456	0.0465605	FALSE
Immunoglobulin heavy variable 2-26	0.98765	1.98295	2.80915	0.00989198	0.0465605	FALSE
Coagulation factor XII	-0.7385	0.599362	-2.76664	0.0109086	0.0504754	FALSE
Immunoglobulin heavy constant delta	-10.3537	0.000764258	-2.71837	0.0121826	0.0545415	FALSE
Glutathione peroxidase	-0.720494	0.60689	-2.71821	0.0121869	0.0545415	FALSE
Fibronectin	1.27273	2.41618	2.68502	0.0131432	0.0578727	FALSE
Immunoglobulin kappa variable 6-21	1.67936	3.20286	2.61551	0.0153795	0.0666445	FALSE
Complement component C7	0.848805	1.80101	2.60702	0.0156757	0.0668668	FALSE
Hemoglobin subunit beta	-0.832958	0.561377	-2.58201	0.0165803	0.0696373	FALSE
Fetuin-B	-1.31559	0.40176	-2.56587	0.0171895	0.0711019	FALSE
Immunoglobulin kappa variable 3-20	0.502545	1.41671	2.48938	0.0203723	0.0830095	FALSE
Hemoglobin subunit alpha	-0.726856	0.604219	-2.476	0.0209821	0.084237	FALSE
Complement factor I	-0.392068	0.762036	-2.4314	0.0231405	0.0915558	FALSE
Fibulin-1	0.843802	1.79477	2.40568	0.0244764	0.095458	FALSE
Immunoglobulin heavy constant alpha 1	0.483651	1.39828	2.38422	0.0256454	0.0976311	FALSE
Coagulation factor IX	-0.826161	0.564028	-2.37929	0.0259207	0.0976311	FALSE
Immunoglobulin lambda variable 3-19	1.15356	2.22462	2.376	0.0261065	0.0976311	FALSE
Alpha-1-acid glycoprotein 2	0.341775	1.26731	2.36179	0.0269215	0.0993184	FALSE
Immunoglobulin heavy variable 3-73	1.09388	2.13448	2.3521	0.0274908	0.100066	FALSE
Beta-Ala-His dipeptidase OS=Homo sapiens OX=9606 GN=CNDP1 PE=1 SV=4	-1.02093	0.4928	-2.33793	0.0283436	0.101813	FALSE
Immunoglobulin kappa variable 1-33	-0.964128	0.512588	-2.31357	0.029866	0.105888	FALSE
Immunoglobulin heavy variable 1/OR15-1 (non-functional) (Fragment)	-1.2945	0.407677	-2.30661	0.0303141	0.106099	FALSE
Alpha-1-antichymotrypsin	0.307592	1.23764	2.29357	0.0311712	0.107718	FALSE
Complement component C9	0.459616	1.37518	2.28021	0.0320723	0.109447	FALSE
C4b-binding protein beta chain	-0.330821	0.795084	-2.2729	0.0325748	0.109789	FALSE
Fibrinogen alpha chain	0.356828	1.28061	2.26558	0.0330857	0.11015	FALSE
Keratin type II cytoskeletal 1	2.56766	5.92845	2.25987	0.0334889	0.11015	FALSE
Corticosteroid-binding globulin	0.508595	1.42266	2.2373	0.0351279	0.114166	FALSE
Monocyte differentiation antigen CD14	-0.796351	0.575804	-2.22351	0.0361652	0.116154	FALSE
Alpha-1-acid glycoprotein 1	0.549918	1.464	2.2086	0.0373181	0.118463	FALSE
Kallistatin	-0.412893	0.751115	-2.19336	0.0385298	0.120904	FALSE
Complement component C8 gamma chain	-0.400997	0.757335	-2.17958	0.0396566	0.123026	FALSE
Keratin type I cytoskeletal 9	-5.53204	0.0216117	-2.16448	0.0409257	0.125536	FALSE
Inter-alpha-trypsin inhibitor heavy chain H4	0.792647	1.73225	2.14683	0.0424548	0.12878	FALSE
Fibrinogen beta chain	0.235893	1.17764	2.11701	0.0451566	0.13547	FALSE
Serum amyloid A-1 protein	-2.21958	0.214704	-2.08883	0.0478498	0.141989	FALSE
Immunoglobulin lambda variable 6-57	0.548497	1.46256	2.07558	0.0491652	0.14272	FALSE
Complement component C8 beta chain	-0.325043	0.798274	-2.06878	0.049853	0.14272	FALSE
Galectin-3-binding protein	0.661423	1.58164	2.06577	0.0501596	0.14272	FALSE
Immunoglobulin heavy variable 1-24	-1.8262	0.282006	-2.0655	0.0501872	0.14272	FALSE
Sickle tail protein homolog	2.51712	5.72438	2.05852	0.0509068	0.143274	FALSE
Thrombospondin-1	12.1607	4578.59	2.03786	0.0530892	0.147891	FALSE
Immunoglobulin lambda variable 3-10	2.34306	5.07376	2.02693	0.0542761	0.148444	FALSE
Fibrinogen gamma chain	0.253993	1.1925	2.02603	0.054375	0.148444	FALSE
Protein AMBP	-0.398447	0.758675	-1.99727	0.0576198	0.154436	FALSE
Transthyretin OS=Homo sapiens	-0.529745	0.692677	-1.99656	0.0577014	0.154436	FALSE
Immunoglobulin kappa joining 3 (Fragment)	0.576835	1.49157	1.95194	0.0630814	0.167196	FALSE
Immunoglobulin lambda variable 1-44	5.72857	53.0239	1.94331	0.0641712	0.167275	FALSE
Selenoprotein P	-0.408999	0.753146	-1.94201	0.0643367	0.167275	FALSE
Immunoglobulin heavy variable 1-8	2.48293	5.59032	1.93636	0.0650618	0.167565	FALSE
Carboxypeptidase N catalytic chain	-0.309855	0.806723	-1.92437	0.0666215	0.169978	FALSE
Alpha-1-antitrypsin	2.75141	6.73375	1.89303	0.0708565	0.179109	FALSE
Cholesteryl ester transfer protein	-0.787064	0.579522	-1.88701	0.0716968	0.179571	FALSE
Immunoglobulin heavy variable 7-81 (non-functional) (Fragment)	-5.9059	0.0166781	-1.87606	0.0732471	0.180212	FALSE
Coagulation factor X	-0.282603	0.822106	-1.87588	0.0732731	0.180212	FALSE
Protein Z-dependent protease inhibitor	-0.825988	0.564096	-1.85494	0.0763192	0.185465	FALSE
Lysozyme C	0.738266	1.66817	1.85192	0.0767676	0.185465	FALSE
Immunoglobulin heavy variable 3-7	0.448119	1.36426	1.83565	0.0792228	0.188204	FALSE
N-acetylmuramoyl-L-alanine amidase	-0.198148	0.871669	-1.83528	0.0792801	0.188204	FALSE
Cholinesterase	-0.689471	0.620081	-1.82319	0.0811493	0.190981	FALSE
Immunoglobulin heavy variable 3-49	1.09244	2.13234	1.81425	0.0825549	0.192628	FALSE
Immunoglobulin heavy variable 3-13	1.1841	2.27222	1.80753	0.083626	0.193474	FALSE
Immunoglobulin lambda variable 7-43	-1.52084	0.348484	-1.79056	0.086385	0.198177	FALSE
IgGFc-binding protein	0.739988	1.67016	1.73819	0.0953957	0.217025	FALSE
Immunoglobulin heavy variable 3-72	2.11711	4.33825	1.71341	0.0999309	0.225464	FALSE
Immunoglobulin kappa variable 3-7 (non-functional) (Fragment)	0.554601	1.46876	1.68114	0.106112	0.237448	FALSE
Immunoglobulin kappa variable 1-13	-1.97765	0.253903	-1.67225	0.107871	0.23942	FALSE
Coagulation factor XIII B chain	-0.698869	0.616055	-1.66391	0.109543	0.24117	FALSE
Immunoglobulin heavy variable 3-53	-1.44918	0.36623	-1.64176	0.114089	0.248265	FALSE
Platelet factor 4	1.06913	2.09816	1.63773	0.114933	0.248265	FALSE
Dopamine beta-hydroxylase	-6.09473	0.014632	-1.63411	0.115695	0.248265	FALSE
Complement component C6	-0.202589	0.86899	-1.63077	0.116403	0.248265	FALSE
Alpha-2-macroglobulin	0.517164	1.43114	1.61811	0.119116	0.250807	FALSE
Mannan-binding lectin serine protease 1	-0.984911	0.505257	-1.61665	0.119432	0.250807	FALSE
Immunoglobulin kappa variable 4-1	0.278466	1.2129	1.60418	0.122162	0.253597	FALSE
Apolipoprotein E	0.346223	1.27123	1.60212	0.122618	0.253597	FALSE
Immunoglobulin lambda variable 2-18	0.787625	1.72623	1.57862	0.127921	0.262576	FALSE
Attractin	0.271294	1.20689	1.56482	0.131126	0.267144	FALSE
Inter-alpha-trypsin inhibitor heavy chain H1	-0.244889	0.843881	-1.55529	0.133375	0.269714	FALSE
Glutamine and serine-rich protein 1 (Fragment)	0.953344	1.93636	1.54502	0.135835	0.271562	FALSE
Afamin	-0.311426	0.805845	-1.54318	0.136278	0.271562	FALSE
Immunoglobulin kappa variable 1D-42 (Fragment)	0.825979	1.77274	1.53479	0.138321	0.273634	FALSE
Plasma protease C1 inhibitor	0.177509	1.13093	1.50565	0.145613	0.285581	FALSE
Immunoglobulin lambda variable 3-21	0.969691	1.95842	1.50237	0.146452	0.285581	FALSE
Lumican	0.302303	1.23311	1.4864	0.150597	0.291582	FALSE
Immunoglobulin kappa variable 2-24	0.541481	1.45547	1.44488	0.161824	0.311112	FALSE
Keratin type I cytoskeletal 10	1.31584	2.48947	1.43804	0.163738	0.31259	FALSE
Secreted phosphoprotein 24	-0.679181	0.62452	-1.40598	0.172945	0.326371	FALSE
Protein S100-A8	1.3755	2.59459	1.40461	0.173347	0.326371	FALSE
Immunoglobulin lambda joining 3 (Fragment)	0.806679	1.74918	1.38494	0.179208	0.335095	FALSE
Ceruloplasmin	0.434024	1.351	1.35854	0.187319	0.344885	FALSE
Immunoglobulin kappa variable 1-9	3.08071	8.46029	1.35465	0.188538	0.344885	FALSE
Complement factor B (Fragment)	8.32122	319.843	1.35281	0.189116	0.344885	FALSE
Immunoglobulin kappa variable 1-6	0.477598	1.39242	1.3516	0.189497	0.344885	FALSE
Complement factor H-related protein 3	3.59375	12.0733	1.34429	0.191816	0.344887	FALSE
C4b-binding protein alpha chain	-0.246097	0.843175	-1.34363	0.192025	0.344887	FALSE
Vitamin K-dependent protein Z	-0.932598	0.523914	-1.28764	0.21053	0.375652	FALSE
Transmembrane channel-like protein	-1.47752	0.359106	-1.20284	0.241133	0.427463	FALSE
cDNA FLJ55673 highly similar to Complement factor B	0.203002	1.15109	1.18842	0.246657	0.434434	FALSE
Immunoglobulin lambda variable 3-9	0.766876	1.70158	1.17001	0.25384	0.44191	FALSE
Lymphatic vessel endothelial hyaluronic acid receptor 1	-5.39871	0.0237043	-1.16926	0.254139	0.44191	FALSE
Immunoglobulin kappa variable 3D-15	0.390738	1.31106	1.15066	0.261558	0.451933	FALSE
Immunoglobulin heavy variable 3/OR16-12 (non-functional) (Fragment)	0.356828	1.28061	1.12703	0.271219	0.465677	FALSE
Apolipoprotein M	-0.17685	0.884632	-1.09309	0.285542	0.483514	FALSE
Sorting nexin-14	-1.38257	0.383534	-1.09153	0.286214	0.483514	FALSE
Fibulin-1	0.317523	1.24619	1.08989	0.286921	0.483514	FALSE
Complement C2	-0.280126	0.823519	-1.06541	0.297623	0.498474	FALSE
Apolipoprotein C-I	0.318723	1.24723	1.05891	0.300512	0.500242	FALSE
Immunoglobulin heavy variable 5-10-1	-1.24973	0.420527	-1.04718	0.305773	0.505916	FALSE
Phospholipid transfer protein	0.469354	1.38449	1.03428	0.311635	0.512508	FALSE
SET and MYND domain-containing protein 4	0.318746	1.24725	1.03001	0.313593	0.51264	FALSE
Immunoglobulin heavy variable 2-70D	-0.806307	0.571844	-1.01561	0.32026	0.520423	FALSE
Alpha-1B-glycoprotein	0.232381	1.17477	1.00374	0.325828	0.526338	FALSE
Histidine-rich glycoprotein	-0.205578	0.867191	-0.992372	0.331224	0.531907	FALSE
Heparin cofactor 2	-0.212866	0.862821	-0.971622	0.341231	0.540407	FALSE
Vitamin K-dependent protein S	0.212946	1.15905	0.965067	0.344435	0.540407	FALSE
Protein S isoform 2 (Fragment)	0.212946	1.15905	0.965067	0.344435	0.540407	FALSE
Vitamin K-dependent protein S	0.212946	1.15905	0.965067	0.344435	0.540407	FALSE
Complement C4-B	-7.00639	0.00777799	-0.953688	0.350044	0.546069	FALSE
Immunoglobulin lambda variable 3-27	3.11953	8.69102	0.936007	0.358883	0.556677	FALSE
Immunoglobulin heavy variable 3-9	5.91148	60.191	0.893757	0.380603	0.587032	FALSE
Apolipoprotein B-100	0.235742	1.17751	0.862473	0.397229	0.609234	FALSE
Apolipoprotein A-I	0.108037	1.07776	0.837044	0.411083	0.62661	FALSE
Complement C1s subcomponent	-0.111541	0.925599	-0.833298	0.413149	0.62661	FALSE
Immunoglobulin kappa constant	0.230187	1.17299	0.82744	0.416393	0.628041	FALSE
Zinc-alpha-2-glycoprotein	0.185111	1.1369	0.821404	0.419753	0.629629	FALSE
Hepatocyte growth factor-like protein	-2.40756	0.188475	-0.802354	0.430467	0.63771	FALSE
Putative macrophage stimulating 1-like protein	-2.40756	0.188475	-0.802354	0.430467	0.63771	FALSE
Immunoglobulin heavy variable 1-3	0.71321	1.63945	0.799393	0.432148	0.63771	FALSE
Phosphatidylinositol-glycan-specific phospholipase D	0.230721	1.17342	0.791132	0.436857	0.641194	FALSE
Tetranectin	-0.280777	0.823148	-0.750211	0.460647	0.672495	FALSE
Serum amyloid P-component	-0.0950357	0.936249	-0.74238	0.465286	0.675655	FALSE
Pigment epithelium-derived factor	-0.0896856	0.939728	-0.736965	0.46851	0.676736	FALSE
Immunoglobulin kappa variable 6D-21	-0.839686	0.558765	-0.730278	0.47251	0.678922	FALSE
Coagulation factor XIII A chain	0.288155	1.22108	0.723296	0.476706	0.680388	FALSE
Gelsolin	0.108665	1.07823	0.720299	0.478515	0.680388	FALSE
Transforming growth factor-beta-induced protein ig-h3	0.27367	1.20888	0.712862	0.483019	0.683234	FALSE
Carbonic anhydrase 1	-0.345621	0.786969	-0.704384	0.488184	0.686981	FALSE
Mannan-binding lectin serine protease 2	-1.7415	0.299059	-0.690343	0.496807	0.69553	FALSE
Immunoglobulin lambda variable 8-61	-0.67812	0.624979	-0.683964	0.500753	0.697478	FALSE
Serum amyloid A-2 protein	-4.09172	0.0586503	-0.673684	0.507149	0.702801	FALSE
Apolipoprotein A-II	0.249612	1.18889	0.663079	0.513796	0.705085	FALSE
Immunoglobulin kappa joining 4 (Fragment)	0.389024	1.30951	0.662813	0.513963	0.705085	FALSE
Immunoglobulin lambda variable 1-36	-0.820286	0.56633	-0.654351	0.519302	0.708688	FALSE
Complement factor H-related protein 1	0.17865	1.13182	0.650437	0.521781	0.708688	FALSE
Immunoglobulin J chain	-0.299584	0.812487	-0.639798	0.528553	0.714332	FALSE
Keratin type II cytoskeletal 2 epidermal	1.91813	3.77933	0.623013	0.539335	0.725312	FALSE
Immunoglobulin lambda variable 2-11	0.188086	1.13925	0.572175	0.57269	0.762925	FALSE
Haptoglobin	0.318931	1.24741	0.571872	0.572892	0.762925	FALSE
Extracellular superoxide dismutase [Cu-Zn]	-3.47937	0.0896614	-0.558005	0.58217	0.766512	FALSE
Glycoprotein Ib (Platelet) alpha polypeptide	0.479289	1.39406	0.55113	0.586798	0.766512	FALSE
Platelet glycoprotein Ib alpha chain	0.479289	1.39406	0.55113	0.586798	0.766512	FALSE
Biotinidase	-0.172044	0.887584	-0.551102	0.586817	0.766512	FALSE
Immunoglobulin heavy constant mu	-0.300025	0.812238	-0.540619	0.593908	0.77208	FALSE
Serotransferrin	0.0696811	1.04948	0.531011	0.600443	0.776877	FALSE
Apolipoprotein C-III	0.136395	1.09916	0.521479	0.606962	0.779769	FALSE
Pregnancy zone protein	0.845876	1.79736	0.519394	0.608391	0.779769	FALSE
Actin cytoplasmic 1	0.256681	1.19473	0.513592	0.61238	0.781214	FALSE
Apolipoprotein(a)	0.622292	1.53932	0.498675	0.62269	0.790672	FALSE
Phenylalanine-4-hydroxylase	-0.835007	0.56058	-0.490187	0.628592	0.79447	FALSE
Sialic acid-binding Ig-like lectin 16	2.18037	4.53271	0.483472	0.633279	0.796649	FALSE
APOC4-APOC2 readthrough (NMD candidate)	0.132213	1.09597	0.479367	0.636152	0.796649	FALSE
Immunoglobulin heavy variable 3-38 (non-functional) (Fragment)	2.27894	4.85321	0.451267	0.655975	0.81258	FALSE
Sex hormone-binding globulin	0.263115	1.20007	0.448634	0.657846	0.81258	FALSE
Immunoglobulin kappa variable 2D-28	0.236842	1.17841	0.447084	0.658949	0.81258	FALSE
Retinol-binding protein	0.0810812	1.05781	0.438546	0.665036	0.81258	FALSE
Complement C5	0.0719768	1.05116	0.43714	0.66604	0.81258	FALSE
Immunoglobulin heavy variable 3-64	0.220567	1.16519	0.434484	0.667939	0.81258	FALSE
Immunoglobulin heavy variable 3/OR16-13 (non-functional) (Fragment)	2.51141	5.70178	0.425886	0.674105	0.81258	FALSE
Beta-2-glycoprotein 1	-0.0730077	0.950654	-0.423919	0.675518	0.81258	FALSE
CD5 antigen-like	-0.102016	0.93173	-0.422186	0.676765	0.81258	FALSE
Immunoglobulin heavy variable 6-1	-0.260213	0.834965	-0.417276	0.680301	0.81258	FALSE
Brefeldin A-inhibited guanine nucleotide-exchange protein 3	-0.422598	0.74608	-0.414316	0.682437	0.81258	FALSE
Antithrombin-III	-0.0596443	0.959501	-0.411335	0.684591	0.81258	FALSE
Serum paraoxonase/arylesterase 1	-0.0888978	0.940241	-0.395363	0.696176	0.818948	FALSE
A-kinase anchor protein 13	0.223789	1.1678	0.39516	0.696324	0.818948	FALSE
Platelet basic protein	0.283524	1.21716	0.38531	0.703508	0.818948	FALSE
Immunoglobulin kappa variable 1D-17	1.52841	2.88468	0.381457	0.706325	0.818948	FALSE
Complement factor H-related protein 4	-1.67209	0.313798	-0.37969	0.707619	0.818948	FALSE
Carboxypeptidase N subunit 2	0.0679864	1.04825	0.378867	0.708222	0.818948	FALSE
Serum albumin (Fragment)	-2.23337	0.212661	-0.371273	0.713793	0.818948	FALSE
Hepatocyte growth factor activator	-0.105024	0.92979	-0.371054	0.713955	0.818948	FALSE
Immunoglobulin lambda-like polypeptide 5	0.0684748	1.04861	0.363426	0.719568	0.821933	FALSE
Immunoglobulin kappa variable 1D-16	0.987075	1.98216	0.350665	0.728994	0.826493	FALSE
Sulfhydryl oxidase 1	-1.09221	0.469041	-0.347253	0.731522	0.826493	FALSE
Immunoglobulin kappa variable 2-29	-1.3831	0.383394	-0.345743	0.732642	0.826493	FALSE
Ficolin-3	0.0813199	1.05799	0.312797	0.757221	0.84728	FALSE
SAA2-SAA4 readthrough	-0.0789074	0.946774	-0.312724	0.757276	0.84728	FALSE
Immunoglobulin heavy constant gamma 2	0.0752378	1.05353	0.27714	0.78412	0.873108	FALSE
Thyroxine-binding globulin	-0.0318469	0.978167	-0.270467	0.789185	0.873108	FALSE
Cytoplasmic dynein 1 heavy chain 1	0.235352	1.17719	0.266485	0.792213	0.873108	FALSE
Immunoglobulin heavy variable 3-15	-0.124926	0.917051	-0.26525	0.793153	0.873108	FALSE
Immunoglobulin heavy variable 4-4	0.250982	1.19002	0.257248	0.799249	0.874456	FALSE
Complement C1r subcomponent	-0.0356644	0.975582	-0.25104	0.803987	0.874456	FALSE
Complement C1r subcomponent	-0.0356644	0.975582	-0.25104	0.803987	0.874456	FALSE
Immunoglobulin kappa variable 2-30	-0.0936014	0.93718	-0.238598	0.813506	0.881298	FALSE
Angiotensinogen	-0.0400606	0.972614	-0.226737	0.822608	0.884591	FALSE
Immunoglobulin lambda variable 2-8	0.104105	1.07483	0.226193	0.823026	0.884591	FALSE
Serum albumin	0.0237435	1.01659	0.219368	0.828276	0.886743	FALSE
Plasma kallikrein	0.0306845	1.0215	0.206996	0.837814	0.89151	FALSE
Apolipoprotein L1	-0.104348	0.930226	-0.205122	0.83926	0.89151	FALSE
Hemoglobin subunit delta	0.153501	1.11227	0.183458	0.856028	0.905797	FALSE
Hyaluronan-binding protein 2	-0.0395443	0.972962	-0.149013	0.882827	0.925095	FALSE
Uncharacterized protein (Fragment)	-0.0583538	0.960359	-0.148843	0.88296	0.925095	FALSE
Proteoglycan 4	0.101248	1.0727	0.146957	0.884432	0.925095	FALSE
Iodotyrosine deiodinase 1	-0.0409338	0.972026	-0.140471	0.889497	0.926842	FALSE
Immunoglobulin heavy variable 1-2	-0.256591	0.837063	-0.131315	0.896655	0.930748	FALSE
Alpha-2-HS-glycoprotein	0.0189624	1.01323	0.10709	0.915636	0.946577	FALSE
CD44 antigen	0.0586891	1.04152	0.103009	0.918839	0.946577	FALSE
Carboxypeptidase B2	-0.0179348	0.987646	-0.0807376	0.936341	0.960982	FALSE
Extracellular matrix protein 1	0.128184	1.09292	0.0727574	0.942621	0.963803	FALSE
Clusterin	-0.00919733	0.993645	-0.0674641	0.946789	0.964453	FALSE
Glycerol kinase 3	0.173133	1.1275	0.0437593	0.96547	0.979826	FALSE
Apolipoprotein A-IV	-0.00410637	0.997158	-0.015628	0.987664	0.993963	FALSE
Immunoglobulin heavy variable 3-64D	-0.0127701	0.991188	-0.0156196	0.987671	0.993963	FALSE
Complement C3	-0.00161679	0.99888	-0.0122612	0.990322	0.993963	FALSE
Immunoglobulin heavy variable 3/OR15-7 (pseudogene)	-0.00356412	0.997533	-0.00497124	0.996076	0.996076	FALSE
